# Supplementary material for: Azole Resistance of Environmental and Clinical Aspergillus fumigatus Isolates from Switzerland
Source: Antimicrob Agents Chemother. 2018 Mar 27;62(4):e02088-17. doi: 10.1128/AAC.02088-17 (PMC5913999; doi:10.1128/AAC.02088-17)
Supplement: Supplemental material [file AAC.02088-17_zac004187041sd1.xlsx]

## Sheet: Table S1
Sample N°	Localisation	Date	Substrate Type	Aspergillus fumigatus growth		VIP CHECK
				SABOURAUD	SAB ITZ
1	Vineyard (Pully, VD)	2015-07-02	Vineyard	0*	0	-
2	Plant Nursery (Pully, VD)	2015-07-02	Soil sample	3	0	-
3	Rose garden (Allaman, VD)	2015-07-02	Soil sample	0	0	-
4	NA	2015-07-02	Commercial turf	0	0	-
5	NA	2015-07-02	Commercial soil for vineyard	10	6	+
6	NA	2015-07-02	Commercial soil sample	0	0	-
7	NA	2015-07-02	Commercial soil sample (Substrat 405, Ricoter SA)	2	0	-
8	Vineyard (Nyon, VD)	2015-07-02	Soil sample	0	0	-
9	Orchard Nyon (VD)	2015-07-02	Soil sample	0	0	-
10	Compost site, Denogent SA (Prangins, VD)	2015-07-02	Soil sample	4	0	-
11	Treated private garden (Prangins, VD)	2015-07-02	Soil sample	3	0	-
12	Kitchen garden (Prangins, VD)	2015-07-02	Soil sample	5	0	-
13	Recycling center (Bussigny, VD)	2015-07-20	Compost sample	0	0	-
14	Compost site (Vessy, GE)	2015-08-09	Compost sample	2	0	-
15	Compost on soil (Vessy, GE)	2015-08-09	Compost sample	8	6	+
16	Soil site (Vessy, GE)	2015-08-09	Soil sample	5	0	-
17	Rose garden (Lancy, GE)	2015-08-09	Wood chip	10	0	-
18	Soil site (Vessy, GE)	2015-08-09	Soil sample	2	0	-
19	Private garden (Vessy, GE)	2015-08-09	Soil sample	1	0	-
20	Market gardening (Vessy, GE)	2015-08-09	Soil sample	2	0	-
21	Compost site (Changins, VD)	2015-08-09	Compost sample	4	0	-
22	Kitchen garden (Gland, VD)	2015-08-08	Soil sample	0	0	-
23	Compost site (Bernex, GE)	2015-07-25	Compost sample	0	0	-
24	Vineyard (Bourdigny, GE)	2015-08-29	Soil sample	0	0	-
25	Vineyard (Choully, GE)	2015-08-29	Soil sample	1	0	-
26	Vineyard (Satigny, GE)	2015-08-29	Soil sample	0	0	-
27	Vineyard (Dardagny, GE)	2015-08-29	Soil sample	1	0	-
28	Vineyard (Dardagny, GE)	2015-08-29	Soil sample	1	0	-
29	Vineyard (Satigny, GE)	2015-08-29	Soil sample	0	0	-
30	Vineyard (Dardagny, GE)	2015-08-29	Soil sample	0	0	-
31	Vineyard (Aire-la-Ville, GE)	2015-08-29	Soil sample	0	0	-
32	Compost site (Bernex, GE)	2015-08-29	Compost sample	0	0	-
33	Vineyard (Laconnex, GE)	2015-08-29	Soil sample	0	0	-
34	Vineyard (Soral, GE)	2015-08-29	Soil sample	0	0	-
35	Garden Center, Lully (GE)	2015-08-29	Soil sample	3	0	-
36	Compost site, Vaumarcus (NE)	2015-08-21	Compost sample	3	0	-
37	Compost site (St-Aubin, NE)	2015-08-21	Compost sample	6	5	+
38	Garden Center, Plan les Ouates (GE)	2015-08-29	Soil sample	2	0	-
39	Vineyard (Puplinge, GE)	2015-08-29	Soil sample	0	0	-
40	Orchard (Lullier, GE)	2015-08-29	Soil sample	0	0	-
41	Vineyard (Lullier, GE)	2015-08-29	Soil sample	0	0	-
42	Vineyard (Jussy, GE)	2015-08-29	Soil sample	0	0	-
43	Orchard (Menier, GE)	2015-08-29	Soil sample	3	0	-
45	Vegetable farming (Veyrier, GE)	2015-10-18	Soil sample	0	0	-
46	Vegetable farming (Veyrier, GE)	2015-10-18	Soil sample	0	0	-
47	Vegetable farming (Veyrier, GE)	2015-10-18	Soil sample	7	0	-
48	Vegetable farming (Veyrier, GE)	2015-10-18	Soil sample	0	0	-
49	Vegetable farming (Veyrier, GE)	2015-10-18	Soil sample	0	0	-
50	Soil site, Geneva Flower Clock (GE)	2015-10-18	Soil sample	5	6	+
51	Soil site, Geneva Hospital (GE)	2015-10-18	Soil sample	25	0	-
53	NA	2015-12-02	Commercial soil sample	4	0	-
54	NA	2015-12-02	Clay	0	0	-
55	NA	2015-12-02	Commercial soil sample	0	0	-
57	NA	2015-12-02	Commercial soil sample	0	0	-
58	NA	2015-12-02	Commercial soil sample, Landi	1	0	-
59	NA	2015-12-02	Commercial soil sample for orchids, Migros	0	0	-
60	NA	2015-12-02	Commercial soil sample for plants, Migros	1	0	-
61	NA	2015-12-02	Commercial soil sample universal, Migros	1	4	-
62	NA	2015-12-02	Commercial soil sample for bonzaï, Migros	2	0	-
63	NA	2015-12-02	Commercial soil sample Ricoter	0	0	-
64	NA	2015-12-02	Commercial soil sample Migros	0	0	-
65	NA	2015-12-02	Commercial soil sample Best Price Migros	0	0	-
66	NA	2015-12-02	Commercial soil sample, Landi	0	0	-
68	NA	2015-12-02	Commercial soil sample for plants Landi	0	0	-
*: number of recovered colonies
