# Supplementary material for: Azole Resistance of Environmental and Clinical Aspergillus fumigatus Isolates from Switzerland
Source: Antimicrob Agents Chemother. 2018 Mar 27;62(4):e02088-17. doi: 10.1128/AAC.02088-17 (PMC5913999; doi:10.1128/AAC.02088-17)
Supplement: Supplemental material [file AAC.02088-17_zac004187041sd2.xlsx]

## Sheet: Table S2
Date of isolation	Isolate No	Origin	VIPcheck			SabITZ	MIC (µg/ml) SYO method
			ITZ	VRZ	POS		5-FC	POS	VRZ	ITZ	AmB
1902-06-27 04:50:18	18425202	Sputum	-	-	-	-
2014-05-11	20835387	Sputum	-	-	-	-
2016-04-21	17140977	Sputum	-	-	-	-
2016-04-25	17174025	Sputum	-	-	-	-
2016-04-26	17183085	Bronchial aspiration	-	-	-	-
2016-04-27	17193860	Ear canal smear	-	-	-	-
2016-04-28	17207817	Sputum	+	+	+	+	>64	0.03	0.5	0.06	2
2016-04-29	17216008	Sputum	-	-	-	+	>64	0.06	0.5	0.12	1
2016-05-03	17253226	Thraceal aspiration	-	-	-	-
2016-05-12	17328450	Sputum	-	-	-	-
2016-05-19	17394526	Sputum	-	-	-	-
2016-05-19	17393555	Sputum	-	-	-	-
2016-05-23	17424164	Sputum	-	-	-	-
2016-06-01	17522539	Sputum	-	-	-	+	32	0.03	0.25	0.03	1
2016-06-08	17586761	Sputum	-	-	-	-
2016-06-09	17596911	Bronchial aspiration	-	-	-	-
2016-06-12	17620539	Sputum	-	-	-	-
2016-06-13	17629837	Ear canal smear	-	-	-	-
2016-06-16	17657918	Sputum	-	-	-	-
2016-06-19	17685115	Sputum	-	-	-	-
2016-06-20	17690670	Sputum	-	-	-	-
2016-06-23	17724395	Sputum	-	-	-	-
2016-06-25	17746218	Sputum	-	-	-	-
2016-06-27	17755464	Bronchial aspiration	-	-	-	-
2016-06-29	17780662	Sputum	-	-	-	-
2016-07-07	17859202	Sputum	-	-	-	-
2016-07-07	17860958	Sputum	-	-	-	-
2016-07-21	17993925	Sputum	+	-	-	+	4	0.25	4	>16	2
2016-08-04	18110780	Sputum	-	-	-	-
2016-08-11	18174523	Sputum	-	-	-	-
2016-08-16	18209226	Sputum	-	-	-	-
2016-08-25	18299470	Sputum	-	-	-	-
2016-08-26	18301578	Sputum	-	-	-	-
2016-09-01	18290487	Sputum	-	-	-	-
2016-09-07	18413791	Sputum	-	-	-	-
2016-09-10	18437374	Nasopharyngeal aspiration	-	-	-	-
2016-09-13	18459587	Bronchial aspiration	-	-	-	-
2016-09-15	18474029	Bronchial aspiration	-	-	-	-
2016-09-18	18504165	Thraceal aspiration	-	-	-	-
2016-09-21	18539915	Sputum	-	-	-	-
2016-09-28	18600890	Sputum	-	-	-	-
2016-09-29	18608638	Sputum	-	-	-	-
2016-09-29	18614163	Sputum	-	-	-	-
2016-09-30	18626317	Sputum	-	-	-	-
2016-10-05	18671871	Bronchial aspiration	-	-	-	-
2016-10-05	18671733	Sputum	-	-	-	-
2016-10-10	18719584	Sputum	-	-	-	-
2016-10-17	18786360	BAL	-	-	-	-
2016-10-17	18783804	Sputum	-	-	-	-
2016-11-03	18846794	BAL	-	-	-	-
2016-11-03	18853369	Sputum	-	-	-	-
2016-11-10	18899462	BAL	-	-	-	-
2016-11-10	18900119	Bronchial aspiration	-	-	-	-
2016-11-10	18897910	Bronchial aspiration	-	-	-	-
2016-11-10	18945438	Sputum	-	-	-	-
2016-11-10	18931972	Sputum	-	-	-	-
2016-11-17	18975926	Bronchial aspiration	-	-	-	-
2016-11-17	19003097	Sputum	-	-	-	-
2016-11-21	19028584	Bronchial aspiration	-	-	-	-
2016-11-21	19000387	Sputum	-	-	-	-
2016-11-21	19035659	Nasopharyngeal aspiration	-	-	-	-
2016-11-22	19147211	Sputum	-	-	-	-
2016-11-24	19173055	Sputum	-	-	-	-
2016-11-25	19186362	Sputum	-	-	-	-
2016-11-25	19176991	Sputum	-	-	-	-
2016-11-26	19189502	Thraceal aspiration	-	-	-	-	64	0.015	0.25	0.03	1
2016-11-28	19199870	Sputum	-	-	-	-
2016-12-08	19314481	Bronchial aspiration	-	-	-	-
2016-12-08	19310530	Sputum	-	-	-	-
2016-12-08	19317436	Sputum	-	-	-	-
2016-12-09	19226309	Sputum	-	-	-	-
2016-12-09	19210932	Sputum	-	-	-	-
2016-12-12	19230007	Bronchial aspiration	-	-	-	-
2016-12-12	19211382	Sputum	-	-	-	-
2016-12-13	19351013	BAL	-	-	-	-
2016-12-13	19353482	Sputum	-	-	-	-
2016-12-14	19373547	Sputum	-	-	-	-
2016-12-14	19370082	Sputum	-	-	-	-
2016-12-15	19297252	Sputum	-	-	-	-
2016-12-15	19383374	Sputum	-	-	-	-
2016-12-15	19386053	Sputum	-	-	-	-
2016-12-19	19417112	Thraceal aspiration	-	-	-	-
2016-12-20	19434187	Bronchial aspiration	-	-	-	-
2016-12-20	19426217	Sputum	-	-	-	-
2016-12-20	19432298	Sputum	-	-	-	-
2016-12-20	19436643	Sputum	-	-	-	-
2017-01-02	19448089	Sputum	-	-	-	-
2017-01-02	19457760	Sputum	-	-	-	-
2017-01-23	19634231	Sputum	-	-	-	-
2017-01-23	19542765	Sputum	-	-	-	-
2017-01-23	19714165	Sputum	-	-	-	-
2017-01-23	19614395	Sputum	-	-	-	-
2017-01-23	19660255	Sputum	-	-	-	-
2017-01-23	19604719	Sputum	-	-	-	-
2017-01-23	19560987	Sputum	-	-	-	+	32	0.015	0.12	<0.015	2
2017-01-23	19556313	Sputum	-	-	-	-
2017-01-23	19531632	Sputum	-	-	-	-
2017-01-23	19516688	Sputum	-	-	-	-
2017-01-23	19512867	Sputum	-	-	-	-
2017-01-23	19529415	BAL	-	-	-	-
2017-02-03	19768616	BAL	-	-	-	-
2017-02-03	19732082	Sputum
2017-02-17	19945523	Bronchial aspiration	-	-	-	-
2017-02-17	19895389	Bronchial aspiration	-	-	-	-
2017-02-17	19880128	Sputum	-	-	-	-
2017-02-20	2017-02-20	BAL	-	-	-	-
2017-02-21	20075791	Sputum	-	-	-	-
2017-02-23	20089904	Sputum	-	-	-	-
2017-02-23	20091229	Sputum	-	-	-	-
2017-02-23	20089320	Sputum	+	+	+	+	>64	0.25	2	>16	1
2017-02-24	20100896	Bronchial aspiration	-	-	-	-
2017-02-24	20104798	Sputum	-	-	-	-
2017-03-07	20207762	Bronchial aspiration	-	-	-	-
2017-03-07	20209857	Bronchial aspiration	-	-	-	-
2017-03-08	20223237	Sputum	-	-	-	-
2017-03-08	20218643	Sputum	-	-	-	-
2017-03-09	20231245	Sputum	-	-	-	-
2017-03-13	20202543	Bronchial aspiration	-	-	-	-
2017-03-13	20144861	Sputum	-	-	-	-
2017-03-13	20169239	Sputum	-	-	-	-
2017-03-13	20135359	Sputum	-	-	-	-
2017-03-13	20132288	Sputum	-	-	-	-
2017-03-16	20303729	Bronchial aspiration	-	-	-	-
2017-03-17	20309983	Sputum	-	-	-	-
2017-03-17	20314591	Sputum	-	-	-	-
2017-03-19	20329000	Bronchial aspiration	-	-	-	-
2017-03-23	20370474	Sputum	-	-	-	-
2017-03-24	20382934	Bronchial aspiration	-	-	-	-
2017-03-24	20385554	Sputum	-	-	-	-
2017-03-28	20414209	Bronchial aspiration	-	-	-	-
2017-03-31	20444158	Sputum	-	-	-	-
2017-04-03	20470544	Sputum	-	-	-	-
2017-04-05	20492983	Sputum	-	-	-	-
2017-04-06	20511830	BAL	-	-	-	-	64	0.015	0.25	0.03	1
2017-04-06	20506366	Sputum	-	-	-	-
2017-04-06	20505465	Sputum	-	-	-	-
2017-04-07	20525824	Sputum	-	-	-	-
2017-04-11	20556932	Bronchial aspiration	-	-	-	-
2017-04-26	20698148	Sputum	-	-	-	-
2017-04-27	20700271	Sputum	-	-	-	-
2017-04-27	20704737	Sputum	-	-	-	-
2017-05-04	20769547	Sputum	-	-	-	-
2017-05-11	20834849	Sputum	-	-	-	-
2017-05-12	20738078	Bronchial aspiration	-	-	-	-
2017-05-12	20745311	Bronchial aspiration	-	-	-	-
2017-05-12	20726208	Bronchial aspiration	-	-	-	-
2017-05-12	20738090	Thraceal aspiration	-	-	-	-
2017-05-23	20949598	Bronchial aspiration	-	-	-	-
2017-05-25	20973214	Sputum	-	-	-	-
2017-05-26	20982703	Sputum	-	-	-	-
2017-05-31	21023685	Sputum	-	-	-	-
2017-06-01	21035846	Sputum	-	-	-	-
2017-06-04	21063739	Ascitic fluid	-	-	-	-	1	0.015	0.25	0.06	0.5
2017-06-15	21179402	BAL	-	-	-	-
2017-06-22	21251058	Sputum	-	-	-	-
2017-06-27	21293737	Bronchial aspiration	-	-	-	-
2017-06-27	21293132	Sputum	-	-	-	-
2017-06-27	21295543	Nasopharyngeal aspiration	-	-	-	-
2017-06-29	21315492	Sputum	-	-	-	-
2017-07-03	21355754	Sputum	-	-	-	-
